# Supplementary material for: Pea and Lentil Flours Increase Postprandial Glycemic Response in Adults with Type 2 Diabetes and Metabolic Syndrome
Source: Foods. 2025 May 29;14(11):1933. doi: 10.3390/foods14111933 (PMC12154248; doi:10.3390/foods14111933)
Supplement: Supplementary file 1 [file foods-14-01933-s001.zip]

Archive with 1 entries (1 files):
- foods-3659131-supplementary.pdf
